# Supplementary material for: In Silico, In Vitro and In Vivo Analysis of Tanshinone IIA and Cryptotanshinone from Salvia miltiorrhiza as Modulators of Cyclooxygenase-2/mPGES-1/Endothelial Prostaglandin EP3 Pathway
Source: Biomolecules. 2022 Jan 7;12(1):99. doi: 10.3390/biom12010099 (PMC8774285; doi:10.3390/biom12010099)
Supplement: Supplementary file 1 [file biomolecules-12-00099-s001.zip]

Archive with 1 entries (1 files):
- biomolecules-1517096-supplementary.pdf
